# Supplementary material for: Optical tissue clearing and machine learning can precisely characterize extravasation and blood vessel architecture in brain tumors
Source: Commun Biol. 2021 Jul 1;4:815. doi: 10.1038/s42003-021-02275-y (PMC8249617; doi:10.1038/s42003-021-02275-y)
Supplement: Supplementary file 4 — Supplementary Data 1 [file 42003_2021_2275_MOESM4_ESM.xlsx]

## Sheet: Fig. 3g
	Non-perfused	Underperfused
Mean pixel intensity (a.u.)	3235.21	2162.62
	7559.01	3671.77
	3393.05	2911.08
	8249.37	4530.77
	3926.94	2187.78
	7606.47	3101.86
	5140.68	2365.29
	4090.61	2188.13
	2960.83	2298.58
	2826.03	1599.36
	2973.39	1698.12
	6028.76	2842.02
	7605.61	3543.88
	13656	5200.29
	3963.87	1996.89
	837.95	11558.7
	3876.14	2081.25
	3289.11	1998.36
	2966.58	1621.16
	5848.09	2905.32
	5634.98	3755.83
	8520.61	4278.69
	5540.54	3798.34
	2298.8	1365.43
	6387.7	3523.29
	9134.81	3622.42
	5506.23	7919.52
	6885.45	3694.3
	20483.7	11348.9
	2049.06	1416.57

## Sheet: Fig. 3h
	Non-perfused	Underperfused
Mean pixel intensity (a.u.)	2210.24	1878.65
	2289.08	1863.03
	3282.2	1492.78
	8103.66	1530.72
	1564.88	1266.84
	2367.21	1824.08
	2013.09	1457.71
	2591.19	1826.81
	3206.21	1932.53
	2632.53	1813.67
	2412.3	1617.51
	3759.68	2715.53
	2796.63	1640.09
	2540.83	1579.5
	2108.08	1274.84
	2874.15	1075.71
	3048.06	1700.7
	2751.92	1488.05
	2552.87	1420.11
	2390.73	1429.42
	3759.68	2715.53
	2221.57	1348.06
	3045.3	1571.21
	3089.66	1369.27
	1950.8	1265.47
	2341.38	1338.02
	2169.55	1388.12
	2493.37	1449.29
	2405.77	1677.51
	1732.76	1106.2

## Sheet: Fig. 3m
	Contralateral hemisphere			Tumor
	Perfused	Underperfused	Non-perfused	Perfused	Underperfused	Non-perfused
% from total vasculature	96.3356	3.4319	0.232452	56.5281	30.8719	12.5999
	96.8228	2.85603	0.321164	35.8725	42.3769	21.7506
	96.4155	3.30328	0.281187	61.6797	24.5084	13.8119
	93.6564	4.42642	1.91715	19.9059	29.311	50.7831
	97.5532	2.1917	0.2551	46.4061	31.6865	21.9074
	93.5945	5.45891	0.946545	41.8777	49.3601	8.76214
	96.9785	2.4971	0.524356	37.3638	41.4257	21.2105
	97.9544	1.86783	0.177723	45.64	33.9648	20.3952
	93.5945	5.45891	0.946545	28.5071	12.6427	58.8501
	94.426	5.40944	0.164573	76.5608	17.3048	6.13444

## Sheet: Fig. 3n
	Contralateral hemisphere			Tumor
	Perfused	Underperfused	Non-perfused	Perfused	Underperfused	Non-perfused
% from total vasculature	96.6723	2.96436	0.363369	67.5475	14.455	17.9976
	95.8549	3.97376	0.171335	53.3578	42.5459	4.09634
	93.8477	5.68974	0.46257	16.5239	73.1914	10.2847
	91.4622	5.97437	2.56341	12.7054	30.1404	57.1542
	97.4113	2.32913	0.259536	54.5222	30.5407	14.9371
	96.4397	3.40317	0.157094	80.2421	17.6715	2.08638
	96.3605	3.36257	0.276952	40.8104	26.4333	32.7564
	97.5084	2.31069	0.180947	32.2333	17.1915	50.5753
	97.5166	2.36273	0.120649	63.346	18.6416	18.0124
	97.3846	2.50378	0.111625	17.4159	23.6324	58.9517

## Sheet: Fig. 3o
	Contralateral hemisphere			Tumor
	Perfused	Underperfused	Non-perfused	Perfused	Underperfused	Non-perfused
% from total vasculature	97.8549	1.99687	0.148222	66.3307	16.0776	17.5918
	95.3336	4.1574	0.509026	53.4144	29.4783	17.1073
	93.9653	5.59002	0.444675	54.8482	13.465	31.6868
	92.1559	4.08503	3.75909	21.9532	14.2972	63.7497
	97.2366	2.54114	0.222305	75.5435	13.995	10.4615
	94.426	4.25106	1.32291	0.551793	12.0828	87.3654
	97.3834	2.34553	0.271058	26.7645	13.9442	59.2913
	96.4454	3.42315	0.131466	21.8736	7.11058	71.0158
	96.3883	3.08263	0.529026	7.3644	49.0856	43.55
	98.1108	1.78378	0.105378	67.2393	16.4046	16.356

## Sheet: Fig. 3p
	Contralateral hemisphere			Tumor
	Perfused	Underperfused	Non-perfused	Perfused	Underperfused	Non-perfused
% from total vasculature	96.3356	3.4319	0.232452	56.5281	30.8719	12.5999
	96.8228	2.85603	0.321164	35.8725	42.3769	21.7506
	96.4155	3.30328	0.281187	61.6797	24.5084	13.8119
	93.6564	4.42642	1.91715	19.9059	29.311	50.7831
	97.5532	2.1917	0.2551	46.4061	31.6865	21.9074
	93.5945	5.45891	0.946545	41.8777	49.3601	8.76214
	96.9785	2.4971	0.524356	37.3638	41.4257	21.2105
	97.9544	1.86783	0.177723	45.64	33.9648	20.3952
	93.5945	5.45891	0.946545	28.5071	12.6427	58.8501
	94.426	5.40944	0.164573	76.5608	17.3048	6.13444
	96.6723	2.96436	0.363369	67.5475	14.455	17.9976
	95.8549	3.97376	0.171335	53.3578	42.5459	4.09634
	93.8477	5.68974	0.46257	16.5239	73.1914	10.2847
	91.4622	5.97437	2.56341	12.7054	30.1404	57.1542
	97.4113	2.32913	0.259536	54.5222	30.5407	14.9371
	96.4397	3.40317	0.157094	80.2421	17.6715	2.08638
	96.3605	3.36257	0.276952	40.8104	26.4333	32.7564
	97.5084	2.31069	0.180947	32.2333	17.1915	50.5753
	97.5166	2.36273	0.120649	63.346	18.6416	18.0124
	97.3846	2.50378	0.111625	17.4159	23.6324	58.9517
	97.8549	1.99687	0.148222	66.3307	16.0776	17.5918
	95.3336	4.1574	0.509026	53.4144	29.4783	17.1073
	93.9653	5.59002	0.444675	54.8482	13.465	31.6868
	92.1559	4.08503	3.75909	21.9532	14.2972	63.7497
	97.2366	2.54114	0.222305	75.5435	13.995	10.4615
	94.426	4.25106	1.32291	0.551793	12.0828	87.3654
	97.3834	2.34553	0.271058	26.7645	13.9442	59.2913
	96.4454	3.42315	0.131466	21.8736	7.11058	71.0158
	96.3883	3.08263	0.529026	7.3644	49.0856	43.55
	98.1108	1.78378	0.105378	67.2393	16.4046	16.356

## Sheet: Fig. 4m
	CPS	OCS
Extravasation spots (/mm³)	10.7656	2.19826
	18.9229	5.17775
	20.289	4.06055
	69.1794
	40.0483

## Sheet: Fig. 5h
	Manual	Workflow	Workflow fileterd
Extravasation spots (No.)	11	123	19
	25	29	5

## Sheet: Fig. 5i
	Workflow	Workflow fileterd
Volume(µm³)	784952	593334
	803260	760203

## Sheet: Fig. 7h
	Tumor region 1	Tumor region 2
Volume(µm³)	1.42993e+07	3.20051e+08

[truncated: 6 more sheets: Fig. 7i, Fig. 7j, Fig. 7k, Fig. 7l, Fig. 7m, Fig. 7n]
